# Supplementary material for: Evaluation of the Antioxidant, Antibacterial Activity and Volatile Components of Three Distinctive Apis cerana Honeys
Source: Foods. 2025 Dec 22;15(1):24. doi: 10.3390/foods15010024 (PMC12786090; doi:10.3390/foods15010024)
Supplement: Supplementary file 1 [file foods-15-00024-s001.zip]

Archive with 1 entries (1 files):
- foods-4008583-supplementary.pdf
